# Supplementary material for: Azure Kinect for joint range of motion analysis: A validity and reliability evaluation in elite female weightlifters
Source: PLoS One. 2025 Nov 21;20(11):e0334890. doi: 10.1371/journal.pone.0334890 (PMC12637979; doi:10.1371/journal.pone.0334890)
Supplement: S1 File — (txt) [file pone.0334890.s001.txt]

import matplotlib.pyplot as plt
import numpy as np
import pdb
from numpy.random import random
import pandas as pd

data1= ["Azure Data"]
data2= ["Manual Data"]
data1 = np.asarray(data1)
data2 = np.asarray(data2)
def bland_altman_plot(data1, data2, *args, **kwargs):

    mean      = np.mean([data1, data2], axis=0)
    diff      = data1 - data2                   # Difference between data1 and data2
    md        = np.mean(diff)                   # Mean of the difference
    sd        = np.std(diff, axis=0)            # Standard deviation of the difference
    CI_low    = md - 1.96*sd
    CI_high   = md + 1.96*sd

    plt.scatter(mean, diff, *args, **kwargs)
    plt.axhline(md,           color='blue', linestyle='-')
    plt.axhline(md + 1.96*sd, color='red', linestyle='--')
    plt.axhline(md - 1.96*sd, color='red', linestyle='--')
    return md, sd, mean, CI_low, CI_high

md, sd, mean, CI_low, CI_high = bland_altman_plot(data1, data2)
plt.title(r"$\mathbf{Bland-Altman}$" + " " + r"$\mathbf{Plot}$")
plt.xlabel("Means")
plt.ylabel("Difference")
plt.ylim(md - 3.5*sd, md + 3.5*sd)

xOutPlot = np.min(mean) + (np.max(mean)-np.min(mean))*1.14

plt.text(xOutPlot, md - 1.96*sd,
    r'-1.96*SD:' + "\n" + "%.2f" % CI_low,
    ha = "center",
    va = "center",
    )
plt.text(xOutPlot, md + 1.96*sd,
    r'+1.96*SD:' + "\n" + "%.2f" % CI_high,
    ha = "center",
    va = "center",
    )
plt.text(xOutPlot, md,
    r'Mean:' + "\n" + "%.2f" % md,
    ha = "center",
    va = "center",
    )
plt.subplots_adjust(right=0.85)
plt.savefig('blant-altman-plot.png', dpi=300)
